# Supplementary material for: Acetylation regulates ribonucleotide reductase activity and cancer cell growth
Source: Nat Commun. 2019 Jul 19;10:3213. doi: 10.1038/s41467-019-11214-9 (PMC6642173; doi:10.1038/s41467-019-11214-9)
Supplement: Supplementary file 4 — Source Data [file 41467_2019_11214_MOESM4_ESM.xlsx]

## Sheet: Figure 1
	Figure 1b
	H1299		H460		BEAS-2B		HBEC3
	Ctrl	TSA+NAM	Ctrl	TSA+NAM	Ctrl	TSA+NAM	Ctrl	TSA+NAM
	97.4575	28.8515	99.6054	31.3688	100.365	27.1782	94.8926	25.6268
	100.932	21.0052	99.3594	22.8595	99.3216	18.9774	95.1283	17.8103
	101.61	20.7657	101.035	22.6599	100.313	19.0021	109.979	18.0834
	Figure 1g
	WT		K30R		K61R		K95R		K283R		RRRR
	Ctrl	TSA+NAM	Ctrl	TSA+NAM	Ctrl	TSA+NAM	Ctrl	TSA+NAM	Ctrl	TSA+NAM	Ctrl	TSA+NAM
	95.7406	36.392	94.0034	44.261	90.9369	35.6808	146.833	140.798	102.346	44.0294	154.261	152.7
	105.074	36.2291	98.8493	41.0949	102.803	43.2283	149.291	148.262	98.4931	47.675	151.469	126.576
	99.1853	36.6961	107.973	40.9098	105.987	66.645	145.994	147.842	95.7342	41.5719	149.981	164.687
	Figure 1i
	EV	WT	K30Q	K61Q	K95Q	K283Q	QQQQ
	7.2591	97.5189	90.338	100.02	30.9622	99.6024	19.4296
	6.78483	100.385	96.8143	80.9312	31.174	91	21.671
	8.43934	102.099	89.2645	79.4165	42.3084	91.9121	30.9481

## Sheet: Figure 3
	Figure 3i
	Ctrl	KAT7 shRNA-1	KAT7 shRNA-2
	101.339	171.96	172.087
	98.6434	168.725	168.848
	100.072	159.707	171.062
	Figure 3j
		dCTP	dGTP	dTTP	dATP
	Ctrl shRNA	66.7445	74.4639	90.9556	91.0247
		57.4524	47.0383	70.3994	118.156
		62.1351	60.3983	80.4311	102.84
	KAT7 shRNA_1	92.9302	92.9069	108.669	151.998
		106.869	81.0531	103.27	146.891
		90.8127	80.0301	122.369	131.064
	KAT7 shRNA_2	80.7121	96.4055	107.589	123.026
		90.824	93.6056	89.0813	149.538
		102.658	69.6655	92.1805	142.749

## Sheet: Figure 4
	Figure 4j
	Ctrl	Sirt2 shRNA-1	Sirt2 shRNA-2
	106.341	29.2266	63.9883
	97.9879	42.8045	46.9973
	95.6714	55.4943	41.3574

## Sheet: Figure 5
	Figure 5e
	Ctrl	Sirt2 siRNA	AGK2 (10 M)
	100.15	68.9042	70.2826
	99.622	59.8005	77.0692
	100.231	55.0559	62.7457
	Figure 5f
		dATP	dCTP	dGTP	dTTP
	Ctrl	116.109	38.6024	41.7701	98.42
		118.894	44.2678	46.0359	81.3926
		101.624	48.6814	37.8027	113.505
	Sirt2 siRNA	71.2966	28.0668	27.0726	82.392
		76.5887	32.2533	29.0421	88.9147
		89.3676	28.556	26.5504	86.0874
	AGK2 (10 µM)	87.4634	32.5926	26.771	89.4016
		77.0189	36.7447	32.1253	89.5716
		98.307	35.3275	36.9666	87.3419
	Figure 5h
	Ctrl	Sirt2 siRNA	AGK2 (10 M)
	91.166	38.1625	60.5754
	110.55	74.5078	59.9697
	90.5602	60.5754	87.2286
	103.281	85.7142	65.4214
	96.9206	71.479	83.5941
	107.521	64.2099	76.9308

## Sheet: Figure 7
	Figure 7h
	EV	WT	S150A	S150E
	4.11383	106.437	91.7356	127.933
	6.3772	96.9103	87.8455	137.012
	3.76669	96.6163	84.3511	123.229
	Figure 7k
		IR(Gy)
		0	1	2	5
	WT	108.392	94.1589	71.714	49.8166
		99.6332	87.0422	87.0422	43.2474
		91.9691	98.5383	79.9255	60.2179
	S150A	112.498	62.1565	4.62321	1.02738
		97.6011	54.9648	5.65059	0
		89.8957	57.5333	12.8422	0.51369
	S150E	102.055	89.726	83.5616	65.7534
		110.274	110.959	95.8904	56.8493
		87.6712	88.3562	91.7808	76.7123
	Figure 7i
		CPT(nM)
		0	2	5	10
	WT	110.417	84.375	52.6042	16.1458
		92.1875	90.625	61.9792	20.3125
		97.9167	78.6458	50	20.8333
	S150A	108.655	60.423	2.1201	1.06005
		96.9948	51.4125	2.65013	0
		94.3446	54.0626	3.71018	0.530026
	S150E	124.306	86.1111	69.4444	34.0278
		91.6667	80.5556	76.3889	37.5
		84.0278	103.472	63.1944	40.2778

## Sheet: Figure 8
					Figure 8b						Figure 8d
						dATP	dCTP	dGTP	dTTP		Parental	EV	WT	K30Q	K61Q	K95Q	K283Q	QQQQ
					Parental	96.1156	31.3878	40.1147	73.304		0.99421	0.78109	1.20137	1.05235	1.05688	0.674695	1.32089	0.650242
						107.266	39.4254	36.6325	68.0149		0.88623	0.47897	1.09477	0.78248	0.98203	0.596995	1.05109	0.995534
						96.6588	43.6583	46.0394	68.7823		1.38131	0.77213	1.07327	0.6082	1.05372	0.72261	1.03943	0.679433
					EV	41.8917	26.1023	15.5979	44.6045		0.76521	0.74043	1.31465	1.20957	1.01435	1.10722	0.932333	0.580021
						37.5601	24.3966	9.76056	41.4676		1.07311	0.61502	1.17261	1.46749	1.06423	0.661745	1.15364	0.546544
						23.8699	19.5261	12.2008	49.8148		1.09389	0.84721	1.34281	1.10637	0.99048	1.30994	1.02331	0.603649
					WT	88.95	39.1596	58.9791	67.3619		1.26212	0.84364	0.93812	0.93054	0.6237	0.545195	0.936725	0.686717
						87.924	50.6261	58.3045	62.9949		0.75874	0.76853	1.10923	1.20624	0.78261	0.804195	1.03681	1.14803
						102.247	41.7432	49.1779	82.9326		1.26866	0.84635	0.62516	1.01234	1.38993	0.96089	1.02582	0.728283
					K30Q	85.8636	45.8514	61.4414	59.7729		1.01237	0.84475	1.26253	1.25418	0.91127	0.532245	0.935537	1.00429
						98.7162	42.3227	58.6754	62.3157		1.09389	0.67525	1.02937	1.09279	1.05931	0.674695	1.17506	0.478353
						93.6009	53.3245	57.8269	53.9533		1.06212	0.92048	1.19823	1.16271	0.9634	0.754985	1.23059	0.650989
					K61Q	97.3609	46.3161	61.4185	61.0154		1.17614	0.67744	1.28731	1.39864	0.87412	0.687645	1.2169	0.440944
						89.1171	41.9538	55.8672	62.6915		1.13474	0.79175	1.09477	1.1708	1.16809	1.18622	0.885556	0.386428
						90.8157	43.5878	52.9074	66.1124		1.29124	0.651025	1.19946	1.14462	1.18703	0.87024	0.863255	0.662418
					K95Q	45.9257	31.7341	27.8362	47.1285		1.21893	0.52103	0.98679	1.24342	1.16291	0.674695	1.06168	0.511325
						65.0979	22.7809	41.4124	58.7332		1.06623	0.702045	1.01294	1.28811	0.98904	1.29699	1.19609	0.842624
						39.2434	28.4079	30.9161	50.8501		1.22372	0.50157	1.19217	0.91427	0.99249	0.72261	1.05546	0.487168
					K283Q	85.7164	41.7432	58.1585	68.9073		1.07033	0.51988	1.06887	1.00908	1.28076	0.97384	1.60632	0.735581
						79.9111	45.0205	54.915	61.3167		1.29365	1.0432	0.96781	0.93408	1.14686	0.648795	1.1285	0.654749
						90.7754	36.4763	56.5241	68.1175		1.15222	0.40445	1.38497	1.09123	0.9765	0.542605	0.892607	0.604437
					QQQQ	43.7141	29.7531	24.2388	58.9871		0.74319	1.08521	0.915606	1.18721	0.70813	0.739445	1.17967	0.741924
						49.9561	25.0284	34.1843	61.0107		0.95932	0.68976	1.08512	1.09876	1.29355	0.65268	1.28013	0.57876
						42.6998	28.7151	28.2583	40.3877		1.21265	0.77845	0.81174	0.92712	1.28045	0.79772	1.0737	0.642222
											0.86532	0.76105	1.22764	1.09872	0.98666	0.57384	0.637238	0.808741
											1.12924	0.82507	0.90817	1.27767	1.29354	0.548795	0.678185	0.596564
											1.08846	0.71108	1.36353	1.08238	1.17131	0.542605	1.12861	0.655643
		Figure 8f									1.05421	0.38412	0.82122	0.98726	0.99974	0.739445	1.04516	0.581632
		Parental	EV	WT	K30Q	K61Q	K95Q	K283Q	QQQQ		1.04296	1.00545	0.932205	1.29871	1.28045	0.65268	0.72578	0.546317
		41.5	15.1	36.9	33.8	31.7	15.3	35.3	14.9		0.70569	0.38521	0.68587	1.10872	1.22142	0.79772	1.04372	0.499883
		40.7	13.2	38.7	35.2	32.2	16.3	36.2	15.2		0.56931	0.90138	1.48151	1.29871	0.77464	0.752395	1.03232	0.684897
		39.8	14.2	39.2	37.4	36.2	12.4	38.9	14.2		0.98679	0.77845	1.10145	1.08276	1.12856	0.601035	1.1589	0.714579
											1.06535	0.62015	0.87825	1.08722	1.06449	0.809945	0.673248	0.617235
											0.89614	0.82025	0.59124	1.18821	0.90188	0.66563	1.15005	0.666783
											0.94974	1.34085	1.09166	1.06529	0.99715	0.92204	1.03944	0.637772
		Figure 8h									0.71501	0.71528	0.88042	0.89201	1.15145	0.752395	1.18205	0.737812
		Parental	EV	WT	K30Q	k61Q	K95Q	K283Q	QQQQ		1.00415	0.65495	1.03747	0.97218	0.79935	0.871535	1.03327	0.630723
		109.575	18.0851	101.33	97.6064	90.6915	19.9468	107.181	12.5		0.96394	0.84225	1.1137	1.18721	0.99974	0.609945	1.0856	0.594303
		101.862	5.05319	104.521	105.053	79.2553	11.1702	85.3723	14.0958		0.98721	0.5547	1.21148	1.09276	1.29407	0.66563	0.98643	0.751122
		107.979	6.38298	73.1383	90.6915	85.3723	23.6702	107.181	19.1489		0.77285	0.64017	0.90404	1.18725	1.05062	0.92204	0.965729	0.841884
		90.9574	5.85106	106.649	85.3723	93.617	20.4787	77.3936	10.9042		1.05642	0.74377	1.26159	1.02765	1.15375	0.674695	1.07441	0.585977
		96.2766	7.18085	98.9362	96.5426	104.787	22.6064	96.2766	15.9574		1.06421	0.62075	1.43897	0.95465	0.88262	0.804195	1.07022	0.595653
		93.3511	16.2234	101.33	88.8298	101.862	15.1596	84.8404	14.0958		0.93112	0.6098	0.84068	1.08271	1.03396	0.765345	1.05313	0.633413
											1.13572	0.34785	1.00159	1.52213	1.16406	0.88319	1.15169	0.737257
											0.76742	0.81528	1.01299	1.42713	0.88355	0.541465	0.816948	0.688688
											0.75344	0.75495	1.33072	1.62719	1.07751	0.713545	1.20192	0.78817
											1.27285	0.54805	1.12352	1.18762	0.82106	0.84434	1.07744	0.698819
											0.89642	0.58547	1.16295	1.39172	0.8062	0.822895	1.13976	0.395402
											1.36411	0.64017	1.17822	0.97261	0.40358	1.09699	0.878038	0.43126
											1.20642	0.74377	0.90285	0.82761	0.65623	0.63714	1.14658	0.47494
											1.13985	0.88319	1.41319	0.72812	1.02275	0.830665	1.0056	0.407817
											0.95673	0.654415	1.36501	0.62712	0.90349	0.674695	1.43561	0.608085
											1.16532	0.44995	1.39173	0.52618	1.31938	0.804195	1.20464	1.03467
											0.92745	0.70315	1.17459	1.19283	1.04302	0.88319	1.28491	0.826557
											0.83343	0.88319	1.1254	0.52617	1.07039	0.941465	1.28936	0.617608
											0.97959	0.45415	1.11212	0.67261	1.37018	0.713545	0.907605	0.423177
											0.97614	0.71495	1.29606	0.72625	0.9988	0.84434	1.0371	0.641888
											1.08915	0.90795	1.53048	1.12816	1.37789	0.622895	0.986647	0.668489
											1.00324	0.61345	1.12312	0.82917	0.86506	0.63714	0.734169	0.518975
											0.83985	0.67744	0.98267	1.02765	1.06061	0.630665	0.960484	0.750243
											1.23585	0.71435	1.17024	0.92863	1.09637	0.27381	1.0996	0.864773
											0.94265	0.62825	1.10419	1.02987	1.16072	0.39182	1.27869	0.727891
											0.51883	0.72415	1.05514	0.72812	1.08719	0.29381	1.36332	0.658541
											1.20745	0.645065	1.09271	1.19287	1.08799	0.73441	1.12546	0.555854
											0.83531	0.653405	0.70159	1.02765	0.82251	0.59381	1.15514	0.493715
											0.92063	0.48679	1.17221	1.12652	1.20891	1.20394	1.08525	0.915512
											0.92905	0.39614	0.98723	0.87265	0.65692	0.63721	1.38282	0.334722
											1.12921	0.524915	1.29823	1.17265	0.84974	0.72642	1.26873	0.582303
											0.80524	0.643045	1.18828	1.02615	0.94956	0.82374	0.998242	0.750816
											0.83912	0.61344	1.08234	1.01671	1.15301	0.492834	0.841852	0.898264
											0.93835	0.62025	1.18723	0.82735	0.6506	1.09381	0.918085	0.769347
											1.18295	0.32415	1.72391	1.20937	0.74269	0.69381	0.717294	0.536684
											0.71869	0.74325	0.98234	1.19283	1.412	0.52731	1.19051	0.683823
											0.34619	0.64065	1.17233	1.02973	0.93345	0.62351	0.897778	0.749097
											1.13421	0.55405	1.12334	1.0287	1.27629	0.72392	0.977304	0.832203
											0.94935	0.38679	1.02883	0.81628	0.9464	0.82942	0.818714	0.789182
											1.01059	0.85729	1.20983	1.29761	1.07191	0.53618	0.747679	0.502304
											1.01421	0.59614	1.38455	1.02816	1.16418	0.62735	1.60863	0.444558
											1.00659	0.66304	1.62734	1.02176	1.14617	0.59381	1.03898	0.714066
											0.86431	0.59815	1.09882		1.0073	0.69381	1.08097	0.670134
											0.907135	0.46495	1.00924		0.9065	0.593912	1.28908	0.942381
											1.12614	0.70137	1.50923		0.89096	0.92301	0.988818	0.730499
											1.69954	0.61383	0.98234		0.990675	0.87261	1.40311	0.715482
											0.71289	0.726165	0.872345		0.925925	0.918273	0.793845	0.626752
											1.07072	0.41427	1.06552		0.779709	0.827191	1.1773	0.824504
											0.962193	0.72135	0.987244		1.18633	0.82912	0.906873	0.933889
											0.819543	0.46495	1.20934		1.21975	0.72612	1.17357	0.729166
											1.2724	0.67685	0.482344		1.19542		1.23813	0.647641
											1.13114	0.79153	0.98234		0.84858		1.11493	0.57031
											0.969611	0.72153	1.02984		1.12684		1.12763	0.670512
											1.51571	0.84135	0.98726		0.708		0.97658	0.797504
											0.854499	0.71327	1.39234		0.927996		0.939891	0.756425
											1.08419	0.71845	1.09283		0.715037		0.620046	0.672134
											1.00477	0.6253	0.98872		1.39567		0.935983	0.671604
											0.978557	0.70124	0.82734		1.17394		0.804452	0.597516
											0.633372	0.672052	0.72634		0.830953		1.09713	0.634213
											0.754876	0.63913	1.72455		0.673439		1.40752	0.839004
											0.952271	0.31453	1.09274		1.16322		0.542431	0.99485
											0.796054	0.31974	1.18762		1.08937		0.689229	0.603904
											0.52226	0.733125	0.97263		0.954304		0.708766	0.698838
											0.962168	0.51231	1.02538		1.05249		0.93958	0.988877
											0.988659	0.60193	1.02342		1.28862			0.422915
											1.13855	0.65775	1.29345		1.03277			0.878923
											1.01061	0.75612	1.19374		0.528967			0.714847
											1.0595	0.86505	1.02635		1.06735			0.681092
											1.05356	0.72704	1.07289		1.08909			0.836762
											1.12447	0.71235	1.28716		1.13456			0.774723
											0.960201	0.73255	1.18721		0.937557			0.891641
											1.03727	0.83916	1.08133		0.972608
											1.18208	0.62105	0.69412		1.66533
											1.22768	0.79574	0.64232		1.10548
											1.19223	0.43124	1.1137		1.20562
											0.840686	0.50115	1.1016
											1.30049	0.30503	0.95053
											0.695718	0.75876	0.83657
											0.736228	0.95012	1.35328
											1.0154	0.54505	0.72779
											1.23136	0.42415	1.0347
											0.788298	0.83499	0.83657
											1.06575	0.67654	1.35328
											1.01486	0.61705	1.12779
											0.905149	0.74138	1.0347
											1.0833	0.60608	0.96348
											1.19414	0.44823	1.12017
											0.96509	0.71557	1.41026
											1.77274	0.61655	1.24449
											0.9571	0.47643	1.14219
											1.07422	0.64683	1.1806
											1.02312	0.56469	1.27024
											1.13252	0.91168	1.20419
											0.87701	0.78765	0.96348
											1.03769	0.57788	1.12017
											0.73752	0.22908	1.41026
											1.005	0.48174	1.24449
											1.24284	0.77655	1.14219
											0.80498	0.76547	0.8806
											0.88235	1.01435	0.87024
											0.81374	0.62825	0.804195
											0.88916	0.42415	1.15514
											1.58541	0.50025	1.18218
											0.86595	0.645065	0.97643
											1.09392	0.853405	1.2006
											0.87631	0.38679	1.07096
											0.73056	0.85729	1.15514
											0.80483	0.29614	0.78218
											1.03874	0.824915	0.97643
											0.86771	0.343045	0.700595
											0.8702	0.37744	1.07096
											1.08497	0.61344	1.20246
											1.15067	0.62025	1.6589
											1.15296	0.32415	1.1239
											0.98445	0.94325	1.18449
											0.59335	1.04065	1.19383
											0.84074	0.55405	1.14074
											0.86285	0.28679	0.962185
											0.83341	0.45729	1.28723
											1.02932	0.79614	1.16879
											0.99823	0.72415	1.10391
											1.13234	0.66304	1.24924
											1.08912	0.79815	0.843045
											0.98321	0.46495	1.18793
											1.23871	0.40137	1.40896
											1.22935	0.74011	1.12939
											0.53029	0.61383	0.723905
											0.73621	1.02616	0.884485
											0.83723	0.91427	0.793835
											0.60343	1.10101	0.74074
											1.08237	0.72135	0.962185
											1.12981	0.46495	1.28723
											1.17212	1.07685	0.46879
											0.87236	0.79153	0.90391
											1.09834	0.72153	0.949235
											0.87253	0.54135	1.14305
											0.63221	0.71327	0.58793
											1.48419	0.71845
											1.30477	0.6253
											1.27856	0.70124
											0.633372	0.672052
											0.754876	0.93913
											0.952271	0.81453
											0.796054	0.51974
											1.02226	1.13312
											1.36217	0.51231
											0.988659	0.60193
											1.33855	0.65775
											1.21061	0.75612
											1.2595	0.86505
											1.15356	0.52704
											1.12447	0.71235
											1.2602	0.73255
											1.33727	0.83916
											1.18208	0.62105
											1.22768	0.59574
											1.19223	0.83124
											0.840686	0.50115
											1.20049	1.00503
											0.695718	0.55876
											1.13623	0.95012
											1.4154	0.54505
											1.13136	0.92415
											0.788298	0.83499
											1.06575	0.67654
											1.01486	0.61705
											1.30515	0.74138
											1.2833	0.60608
											1.19414	0.44823
											0.96509	0.51557
											1.77274	0.61655
											1.4571	0.57643
											1.77422	0.64683
											1.02312	0.56469
											1.13252	0.91168
											1.17701	0.58765
											1.03769	0.57788
											1.13752	1.12908
											1.205	0.48174
											1.14284	0.57655
											1.20498	0.76547
											1.18235
											1.31374
											1.18916
											1.58541
											1.36595
											1.69392
											1.17631
											1.13056
											1.20483
											1.13874
											1.16771
											1.3702
											1.08497
											0.85067
											1.25296
											0.98445
											1.1335
											0.84074
											0.86285
											1.13341
											0.82932
											0.79823
											1.13234
											0.68912
											0.98321
											1.33871
											1.22935
											1.13029
											0.73621
											1.13723
											1.10343
											1.08237
											0.52981
											1.17212
											1.17236
											1.29834
											0.87253
											1.13221
											1.12638
											1.12734
											1.16253
											1.18912
											1.29813
											1.20192
											1.12384
											1.20817
											1.19821
											1.20192
											1.12811
											0.491933
											1.10929

## Sheet: Figure 9
		Figure 9b
			days
			7	10	13	16	19	22	25	28
		Parental	21.78	71.656	132.095	196.52	399.558	484	760.537	1114.82
			43.3485	83.106	94.64	183.75	281.6	499.234	586.171	1049.32
			26.588	56.074	127.8	218.489	366.525	557.032	677.217	855.523
			30.0125	121.086	133.2	175.071	331.632	458.397	785	842.754
			18.45	102.06	75	244.688	394.944	537.824	825.246	870.688
		EV	0	0	0	0	0	0	0	0
			0	0	0	0	0	0	0	0
			0	0	0	4	18	43	60	70
			0	0	0	0	6	13.5	23	32
			0	0	0	0	0	0	0	0
		WT	62.5	41.6025	81.25	184.049	422.048	520.704	827.904	785.502
			30.42	120.094	61.7625	149.916	319.39	446.571	784	939.87
			35.525	83.1875	109.33	234.196	342.924	490.398	692.224	944.906
			50.625	42.12	93.636	195.201	261.121	542.626	554.827	981.642
			21.4375	78.336	141.537	213.15	352.352	423.612	598.23	1039.57
		K30Q	16.896	72.03	117.212	173.4	364.366	404.6	713.856	782.775
			34.4	49.392	115.2	204.768	275.625	472.726	713.454	828.144
			46.225	55.566	122.4	127.832	310.284	472.384	581.042	884.352
			24.5	52	109.8	209.952	311.647	473.062	681.216	759.492
			3.402	71.25	98.3125	180.336	325.125	594.104	634.644	1031.51
		K61Q	36	61.364	72.5	204.768	363.312	377.257	608.256	734.472
			11.76	45.6	87.5	158.143	249.53	382.339	631.296	857.304
			62.5	69.12	125.023	189.037	204.161	463.89	533.022	573.19
			40	70.304	93.636	168.338	295.074	537.824	597.471	600.944
			32	75.6315	95.648	146.853	343.188	373.977	603.432	908.28
		K95Q	0	0	0	0	0	0	0	0
			0	0	0	0	0	0	125	125
			0	0	0	8	8	36	125	216
			0	0	0	0	27	36	36	80
			0	0	0	0	12	36	27	27
		K283Q	18	65.664	90.396	177.315	284.592	505.4	575.552	836.37
			40	86.2125	80.4335	139.537	290.521	436.774	605.052	782.775
			37.926	59.976	57.6	152.561	309.304	447.174	548.856	898.128
			43.706	85.176	93.288	196.599	287.557	349.648	721.28	803.374
			42.8655	54.4	122.4	138.384	267.188	461.288	600.25	799.312
		QQQQ	0	0	0	0	0	0	0	0
			0	0	0	0	0	0	0	0
			0	0	0	0	27	45	45	45
			0	0	0	0	0	0	125	216
			0	0	0	0	0	0	0	0
			Figure 9d
			Parental	EV	WT	K30Q	K61Q	K95Q	K283Q	QQQQ
			77.1277	2.38516	80.4228	80.9082	78.3876	2.93478	80.6565	4.64455
			72.686	3.83352	79.1847	79.8263	76.5306	4.72727	70.2104	3.66226
			87.0179	2.42826	72.856	74.1514	80.3719	4.19162	74.2344	1.26002
			82.8599	2.79783	86.5854	69.382	81.2749	4.32946	80.5093	2.57998
			81.6461	4.48718	75.7524	80.746	74.278	2.93624	77.7211	4.60358

## Sheet: Figure S1
	Figure S1c							Figure S1d
		dATP	dCTP	dGTP	dTTP			Control	TSA+NAM
	Ctrl	94.2231	26.3483	33.6646	50.9717			0.90391	0.752395
		48.8907	37.0558	29.8827	46.24			1.36363	0.73556
		68.6452	45.3874	34.1694	62.8441			1.10334	1.03211
	TSA+NAM	50.5322	17.982	14.4062	37.8383			0.920745	0.80549
		55.0752	17.3319	9.34722	42.6292			1.01269	0.765345
		41.0939	12.087	10.5214	41.3581			1.02564	0.687645
								0.84434	0.622895
								1.25874	0.337995
	Figure S1f							0.96866	0.739445
		G1	S	G2/M				1.04377	1.02564
	0	57.6	26.4	17.7				0.84434	0.661745
		56.4	26.2	16.1				0.97902	0.648795
		56.7	26.6	18.9				0.73556	0.726495
	2	57	25.8	16.9				0.72779	0.752395
		55.6	26.4	18.2				0.765345	0.73556
		58.9	26.1	17.1				0.89614	1.03211
	4	54.4	28.7	20				0.739445	0.80549
		55.5	26.2	19.4				0.695415	0.765345
		54.89	27.63	19.4				0.90391	0.817145
	8	54.2	23.6	22.9				1.36363	0.622895
		54.1	23.2	23.5				1.10334	0.337995
		54.1	23.8	23				0.920745	0.739445
	12	49.7	21.1	28.4				1.01269	1.02564
		49.7	21.1	29.3				1.02564	0.661745
		48.7	21.4	27.2				0.84434	0.648795
	18	46.5	16.1	37.9				1.12924	0.726495
		46.1	17.7	37.5				1.22766	0.799015
		47.9	17.1	37.4				1.04377	0.74333
	48	37.6	4.68	59.1				0.84434	0.661745
		37.1	4.1	58.5				0.97902	0.822325
		37.2	3.39	59.6				0.73556	0.604765
								0.98679	0.71484
								0.765345	0.54908
								0.89614	0.591815
								0.739445	0.76405
								0.695415	0.86506
								0.804195	0.519295
								0.92204	1.17327
								1.20694	0.50764
								1.27299	0.45325
								1.01269	0.506345
								1.12147	0.635845
								0.84434	0.70707
								0.804195	0.672105
								0.92204	0.97902
								1.07744	1.54753
								1.27299	1.3222
								1.01269	0.692825
								1.12147	0.928515
								0.84434	0.74333
								1.03988	0.791245
								1.12665	0.692825
								0.61383	0.604765
								1.16938	0.71484
								0.920745	0.54908
								1.23543	0.721315
								0.77959	0.76405
								0.89614	0.86506
								0.824915	0.519295
								0.82621	0.52577
								1.10334	0.50764
								1.03988	0.45325
								1.03988	0.765345
								1.12665	0.635845
								0.61383	0.57757
								1.16938	0.672105
								0.920745	0.97902
								1.23543	1.02953
								0.77959	1.06319
								0.89614	1.21083
								0.824915	1.10722
								0.82621	0.661745
								1.10334	0.609945
								1.03988	0.545195
								1.13442	0.804195
								1.38953	0.96089
								1.08909	0.532245
								1.01269	0.674695
								1.14219	0.754985
								1.48795	0.687645
								0.949235	1.18622
								1.01269	0.87024
								1.34421	0.674695
								1.04377	0.596995
								0.98679	0.72261
								1.14607	1.10722
								1.23413	0.661745
								1.13442	0.609945
								0.871535	0.545195
								1.08909	0.804195
								0.75369	0.96089
								0.88319	0.532245
								1.09946	0.674695
								0.949235	0.754985
								1.40119	0.687645
								1.08521	1.18622
								1.04377	0.87024
								0.98679	0.674695
								1.14607	0.596995
								1.23413	0.72261
								0.73556	0.97384
								1.07744	0.648795
								1.06708	0.542605
								0.894845	0.739445
								0.7511	0.65268
								0.951825	0.79772
								1.21212	0.97384
								0.64232	0.648795
								1.1137	0.542605
								0.801605	0.739445
								0.95053	0.65268
								0.73556	0.79772
								1.07744	0.752395
								1.06708	1.00103
								0.894845	0.609945
								0.7511	0.66563
								1.08133	0.92204
								0.69412	0.752395
								0.64232	0.871535
								1.1137	0.609945
								0.801605	0.66563
								0.95053	0.92204
								0.83657	0.674695
								1.35328	0.804195
								0.72779	0.765345
								1.0347	0.88319
								0.83657	0.941465
								1.35328	0.713545
								0.72779	0.84434
								1.0347	0.622895
								0.96348	0.596995
								1.12017	0.63714
								1.41026	0.630665
								1.24449	0.674695
								1.14219	0.804195
								0.8806	0.765345
								0.87024	0.88319
								0.804195	0.941465
								0.96348	0.713545
								1.12017	0.84434
								1.41026	0.622895
								1.24449	0.596995
								1.14219	0.63714
								0.8806	0.630665
								0.87024	0.443287
								0.804195
								1.15514
								0.78218
								0.97643
								0.700595
								1.07096
								1.15514
								0.78218
								0.97643
								0.700595
								1.07096
								0.50246
								1.6589
								0.723905
								0.884485
								0.793835
								0.74074
								0.962185
								1.28723
								0.46879
								0.90391
								0.949235
								0.843045
								0.58793
								1.40896
								1.5294
								0.723905
								0.884485
								0.793835
								0.74074
								0.962185
								1.28723
								0.46879
								0.90391
								0.949235
								0.843045
								0.58793

## Sheet: Figure S2
	Figure S2c
		No treat	NAM+TSA
	H460	30.1682	81.7455
		30.7232	74.5107
		31.1501	72.3463
	BEAS-2B	26.3326	62.0312
		25.2251	66.9792
		26.5637	73.7751

## Sheet: Figure S11
	Figure S11b
		Case 75	Case 76	Case 156	Case 196
	Normal	20	10	15	30
		30	20	10	60
		30	10	10	30
	Tumor	360	320	240	180
		270	360	195	150
		320	340	210	160

[truncated: 1 more sheets: Figure S15]
